# Supplementary material for: Rare Copy Number Variations in a Chinese Cohort of Autism Spectrum Disorder
Source: Front Genet. 2018 Dec 18;9:665. doi: 10.3389/fgene.2018.00665 (PMC6305546; doi:10.3389/fgene.2018.00665)
Supplement: Supplementary file 1 [file Table_1.xlsx]

## Sheet: final
Table S1. Gender, age and phenotypic severity of the ASD cohort.
ID	Gender	Age	CARS Score	CARS Severity
ASD001	Male	4y2m	31.5	Mild
ASD002	Female	3y8m	32	Mild
ASD003	Male	5y1m	38.5	Severe
ASD004	Male	4y1m	39.5	Severe
ASD005	Male	3y5m	38	Severe
ASD006	Male	5y	39	Severe
ASD007	Male	3y2m	34.5	Mild
ASD008	Male	5y	32.5	Mild
ASD009	Male	7y1m	44	Severe
ASD010	Male	4y2m	37	Mild
ASD011	Male	5y10m	35.5	Mild
ASD012	Male	4y	39	Severe
ASD013	Male	2y6m	32.5	Mild
ASD014	Female	4y	30	Mild
ASD015	Male	3y	35	Mild
ASD016	Male	5y	30	Mild
ASD017	Male	6y10m	34	Mild
ASD020	Male	2y10m	41.5	Severe
ASD021	Male	3y	28	Mild
ASD022	Female	3y1m	39	Severe
ASD023	Male	3y6m	33.5	Mild
ASD024	Male	22m	39.5	Severe
ASD026	Male	3y3m	41.5	Severe
ASD027	Male	4y8m	40	Severe
ASD028	Male	3y10m	34	Mild
ASD029	Male	7y	38	Severe
ASD030	Male	6y	31	Mild
ASD032	Male	17y	33.5	Mild
ASD033	Male	9y8m	44.5	Severe
ASD034	Male	12y	38	Severe
ASD035	Female	3y2m	40	Severe
ASD036	Male	36m	37.5	Severe
ASD038	Male	5y11m	37.5	Severe
ASD039	Male	3y8m	30	Mild
ASD040	Male	3y1m	40	Severe
ASD041	Male	4y	37.5	Severe
ASD042	Male	3y1m	35	Mild
ASD043	Male	4y4m	40	Severe
ASD044	Male	1y11m	40	Severe
ASD045	Male	5y10m	38	Severe
ASD046	Male	2y5m	37.5	Severe
ASD047	Male	4y4m	39.5	Severe
ASD048	Male	4y8m	32.5	Mild
ASD049	Male	3y4m	43.5	Severe
ASD050	Male	3y11m	42.5	Severe
ASD051	Male	3y4m	41.5	Severe
ASD052	Male	4y1m	36.5	Mild
ASD053	Male	2y7m	35.5	Mild
ASD054	Male	1y11m	31	Mild
ASD055	Male	1y11m	31.5	Mild
ASD056	Male	4y8m	34	Mild
ASD057	Male	3y1m	31.5	Mild
ASD058	Male	2y7m	37	Mild
ASD059	Male	9y5m	30	Mild
ASD060	Male	3y1m	32	Mild
ASD061	Male	2y7m	41	Severe
ASD062	Male	4y1m	39.5	Severe
ASD063	Male	4y11m	33	Mild
ASD064	Male	3y6m	30	Mild
ASD065	Male	3y5m	36.5	Mild
ASD066	Male	3y2m	31	Mild
ASD067	Male	3y7m	32	Mild
ASD068	Male	3y4m	33.5	Mild
ASD069	Male	4y1m	35	Mild
ASD070	Male	3y5m	32.5	Mild
ASD071	Male	3y1m	37	Mild
ASD072	Female	3y7m	34	Mild
ASD073	Male	2y11m	38.5	Severe
ASD075	Female	3y8m	34	Mild
ASD076	Male	3y8m	33	Mild
ASD077	Male	2y4m	34.5	Mild
ASD078	Male	7y1m	41	Severe
ASD080	Female	2y11m	39.5	Severe
ASD081	Female	3y8m	33.5	Mild
ASD082	Male	7y10m	34.5	Mild
ASD083	Male	4y11m	30	Mild
ASD084	Male	4y10m	34	Mild
ASD085	Male	6y6m	35.5	Mild
ASD086	Female	4y5m	30.5	Mild
ASD088	Female	3y8m	40	Severe
ASD089	Male	5y4m	33	Mild
ASD090	Male	5y5m	33.5	Mild
ASD091	Male	5y4m	36	Mild
ASD093	Male	3y4m	38.5	Severe
ASD094	Male	4y2m	41.5	Severe
ASD095	Male	3y6m	31.5	Mild
ASD096	Male	8y7m	30	Mild
ASD102	Female	3y3m	36.5	Mild
ASD103	Male	3y1m	43.5	Severe
ASD104	Male	5y10m	32.5	Mild
ASD105	Male	3y	38	Severe
ASD106	Male	2y7m	40.5	Severe
ASD107	Male	3y3m	35	Mild
ASD108	Male	3y2m	45	Severe
ASD111	Male	8y	33	Mild
ASD112	Female	2y6m	44	Severe
ASD113	Male	2y7m	38	Severe
ASD114	Female	2y6m	39	Severe
ASD115	Male	4y1m	35	Mild
ASD116	Male	4y9m	34.5	Mild
ASD117	Male	5y2m	36	Mild
ASD118	Male	3y8m	33	Mild
ASD120	Male	3y11m	45.5	Severe
ASD121	Male	2y6m	37.5	Severe
ASD122	Male	5y5m	37.5	Severe
ASD124	Male	3y	41	Severe
ASD125	Male	4y6m	32	Mild
ASD126	Male	6y	33	Mild
ASD127	Male	3y8m	30.5	Mild
ASD128	Male	4y7m	42	Severe
ASD129	Male	2y11m	39	Severe
ASD130	Male	2y9m	39	Severe
ASD131	Male	4y10m	32	Mild
ASD132	Male	4y11m	35	Mild
ASD133	Male	5y7m	34	Mild
ASD134	Male	4y6m	34	Mild
ASD135	Male	3y1m	40.5	Severe
ASD136	Male	4y5m	31.5	Mild
ASD138	Male	13y3m	35	Mild
ASD139	Male	4y9m	34	Mild
ASD140	Female	3y10m	38	Severe
ASD142	Male	3y4m	40.5	Severe
ASD143	Male	2y10m	34	Mild
ASD144	Male	3y7m	35.5	Mild
ASD145	Male	4y3m	46.5	Severe
ASD146	Female	3y3m	41	Severe
ASD149	Male	2y1m	36	Mild
ASD151	Male	3y6m	39.5	Severe
ASD161	Male	6y7m	41	Severe
ASD162	Male	4y8m	38.5	Severe
ASD163	Male	2y2m	41	Severe
ASD171	Male	2y3m	41	Severe
ASD174	Male	4y11m	36	Mild
ASD175	Male	2y10m	40	Severe
ASD176	Male	3y1m	34.5	Mild
ASD177	Male	5y11m	37	Mild
ASD178	Male	2y10m	42.5	Severe
ASD179	Male	3y9m	37.5	Severe
ASD180	Male	3y2m	35.5	Mild
ASD181	Male	2y1m	39	Severe
ASD182	Female	6y1m	32.5	Mild
ASD183	Male	3y3m	39	Severe
ASD184	Female	4y1m	36.5	Mild
ASD186	Male	3y9m	38	Severe
ASD187	Male	4y	38	Severe
ASD188	Male	6y2m	40	Severe
ASD189	Male	4y10m	39	Severe
ASD190	Male	3y9m	36.5	Mild
ASD191	Male	2y7m	39.5	Severe
ASD192	Male	2y3m	39	Severe
ASD193	Male	3y7m	44.5	Severe
ASD194	Male	3y3m	27	Mild
ASD195	Male	5y9m	34	Mild
ASD196	Male	7y6m	28	Mild
ASD197	Female	3y3m	37	Mild
ASD198	Male	9y4m	29.5	Mild
ASD199	Female	4y	34.5	Mild
ASD200	Male	4y	35	Mild
ASD201	Male	2y3m	43.5	Severe
ASD202	Female	3y1m	43	Severe
ASD204	Male	7y4m	33.5	Mild
ASD205	Male	7y10m	35.5	Mild
ASD206	Female	2y3m	33.5	Mild
ASD207	Male	5y	28	Mild
ASD208	Male	5y1m	33	Mild
ASD211	Male	5y6m	37.5	Severe
ASD212	Male	5y	30.5	Mild
ASD213	Male	13y2m	32	Mild
ASD214	Male	3y10m	30.5	Mild
ASD215	Male	9y11m	30.5	Mild
ASD216	Male	3y2m	37	Mild
ASD217	Male	8y10m	39	Severe
ASD218	Male	2y4m	38.5	Severe
ASD219	Male	5y6m	27	Mild
ASD220	Female	2y11m	28.5	Mild
ASD221	Male	7y3m	28	Mild
ASD222	Female	2y6m	33.5	Mild
ASD223	Male	2y7m	28.5	Mild
ASD224	Female	3y7m	35.5	Mild
ASD225	Female	4y1m	28.5	Mild
ASD226	Male	6y	33	Mild
ASD227	Male	6y4m	34	Mild
ASD228	Female	1y10m	42.5	Severe
ASD229	Male	4y	34.5	Mild
ASD231	Male	4y	41.5	Severe
ASD232	Male	2y2m	37	Mild
ASD233	Female	4y4m	35	Mild
ASD234	Female	3y	40.5	Severe
ASD235	Male	2y7m	42	Severe
ASD236	Male	2y11m	39	Severe
ASD237	Male	2y1m	27.5	Mild
ASD238	Male	2y5m	40.5	Severe
ASD239	Male	4y2m	43	Severe
ASD241	Female	4y4m	35.5	Mild
ASD242	Female	1y8m	38.5	Severe
ASD243	Female	2y3m	35.5	Mild
ASD244	Male	4y8m	32.5	Mild
ASD245	Male	7y8m	27	Mild
ASD246	Male	4y8m	38	Severe
ASD247	Male	6y8m	41	Severe
ASD248	Female	3y6m	39	Severe
ASD249	Male	2y6m	44	Severe
ASD250	Female	2y7m	40	Severe
ASD251	Male	8y7m	32	Mild
ASD252	Male	2y6m	38	Severe
ASD253	Male	6y	34	Mild
ASD254	Male	3y7m	38.5	Severe
ASD255	Female	5y5m	50	Severe
ASD256	Female	4y11m	34	Mild
ASD257	Male	5y1m	40.5	Severe
ASD258	Female	3y8m	43	Severe
ASD259	Female	4y10m	46	Severe
ASD260	Male	3y3m	36	Mild
ASD261	Male	6y10m	41	Severe
ASD262	Male	2y7m	50.5	Severe
ASD263	Male	3y7m	35	Mild
ASD264	Female	2y7m	38.5	Severe
ASD265	Male	4y	47	Severe
ASD266	Male	7y8m	44.5	Severe
ASD267	Male	5y11m	51.5	Severe
ASD268	Male	5y10m	37.5	Severe
ASD269	Male	6y8m	43.5	Severe
ASD270	Female	6y7m	42.5	Severe
ASD271	Male	3y1m	35.5	Mild
ASD272	Male	32m	35.5	Mild
ASD273	Female	4y	42	Severe
ASD274	Male	2y2m	41	Severe
ASD275	Male	4y10m	28	Mild
ASD276	Male	3y	42	Severe
ASD277	Male	4y1m	31.5	Mild
ASD278	Male	3y8m	39	Severe
ASD279	Male	2y4m	42	Severe
ASD280	Male	4y7m	37	Mild
ASD281	Male	4y	39.5	Severe
ASD282	Male	3y8m	41.5	Severe
ASD283	Male	8y10m	36.5	Mild
ASD284	Male	7y5m	31	Mild
ASD285	Male	3y7m	31	Mild
ASD286	Male	4y11m	39.5	Severe
ASD287	Male	1y6m	33	Mild
ASD288	Male	34m	41.5	Severe
ASD289	Female	3y	37.5	Severe
ASD290	Female	2y10m	38	Severe
ASD291	Male	3y6m	41	Severe
ASD292	Male	3y8m	39	Severe
ASD293	Male	3y6m	38.5	Severe
ASD294	Male	4y	40	Severe
ASD295	Male	2y3m	46	Severe
ASD296	Male	2y4m	44	Severe
ASD297	Male	3y6m	38	Severe
ASD298	Male	5y2m	35.5	Mild
ASD299	Female	3y	39	Severe
ASD300	Male	4y11m	37.5	Severe
ASD301	Male	8y	38.5	Severe
ASD302	Male	5y5m	39.5	Severe
ASD303	Male	6y3m	47.5	Severe
ASD304	Female	3y	33	Mild
ASD306	Male	3y1m	41.5	Severe
ASD307	Male	3y3m	42.5	Severe
ASD308	Female	3y7m	45	Severe
ASD309	Female	2y1m	44	Severe
ASD311	Male	5y5m	34	Mild
ASD312	Male	2y7m	37.5	Severe
ASD313	Male	2y9m	35.5	Mild
ASD314	Male	3y7m	36	Mild
ASD315	Male	33m	36	Mild
ASD316	Male	2y9m	37.5	Severe
ASD317	Male	1y10m	40.5	Severe
ASD318	Male	2y8m	40.5	Severe
ASD319	Male	2y8m	48	Severe
ASD320	Male	5y1m	37.5	Severe
ASD321	Male	3y6m	32.5	Mild
ASD322	Male	3y6m	40	Severe
ASD323	Male	9y	37.5	Severe
ASD324	Male	4y2m	33.5	Mild
ASD325	Male	4y10m	39	Severe
ASD326	Male	3y10m	32.5	Mild
ASD327	Female	8y5m	32	Mild
ASD328	Male	3y7m	42.5	Severe
ASD329	Female	2y10m	36	Mild
ASD330	Male	3y1m	42	Severe
ASD331	Female	2y7m	45.5	Severe
ASD332	Male	3y	37.5	Severe
ASD333	Male	1y8m	35.5	Mild
ASD334	Female	2y6m	35.5	Mild
ASD335	Male	9y9m	29	Mild
ASD336	Male	2y4m	41	Severe
ASD337	Male	3y1m	41	Severe
ASD338	Male	4y6m	35.5	Mild
ASD339	Female	7y5m	38	Severe
ASD340	Male	2y	43.5	Severe
ASD341	Male	4y11m	32	Mild
ASD342	Male	2y9m	45	Severe
ASD343	Male	3y10m	42.5	Severe
ASD344	Male	2y8m	43	Severe
ASD345	Male	2y1m	44	Severe
ASD346	Male	6y7m	37	Mild
ASD347	Male	1y7m	41	Severe
ASD348	Female	6y7m	38.5	Severe
ASD349	Male	9y11m	45	Severe
ASD350	Female	3y1m	34	Mild
ASD351	Male	4y1m	36	Mild
ASD352	Male	1y11m	40	Severe
ASD353	Male	1y9m	48	Severe
ASD354	Male	2y9m	39	Severe
ASD356	Male	3y3m	41	Severe
ASD357	Male	3y1m	41	Severe
ASD358	Female	3y1m	40	Severe
ASD359	Male	2y10m	42	Severe
ASD360	Male	2y11m	44.5	Severe
ASD361	Male	3y	39	Severe
ASD362	Male	2y10m	40.5	Severe
ASD363	Male	2y9m	43	Severe
ASD364	Male	3y2m	39	Severe
ASD365	Male	2y4m	43	Severe
ASD366	Male	2y8m	41.5	Severe
ASD367	Female	2y8m	43	Severe
ASD368	Male	2y6m	45	Severe
ASD369	Male	3y5m	43	Severe
ASD370	Male	8y7m	29	Mild
ASD371	Male	3y4m	37	Mild
ASD372	Male	6y7m	39.5	Severe
ASD373	Male	2y8m	45.5	Severe
ASD374	Female	8y	33.5	Mild
ASD375	Female	3y2m	41	Severe
ASD376	Male	12y7m	37.5	Severe
ASD377	Male	3y	41.5	Severe
ASD378	Male	2y8m	35	Mild
ASD379	Male	4y8m	32.5	Mild
ASD380	Male	3y10m	37.5	Severe
ASD381	Male	3y2m	34	Mild
ASD382	Male	4y7m	32	Mild
ASD383	Male	2y5m	44	Severe
ASD384	Male	4y11m	36	Mild
ASD385	Female	2y7m	40.5	Severe
ASD386	Male	3y6m	43.5	Severe
ASD387	Male	4y5m	41.5	Severe
ASD389	Male	3y2m	34	Mild
ASD390	Male	3y11m	33	Mild
ASD391	Male	2y5m	41	Severe
ASD392	Male	3y3m	37.5	Severe
ASD393	Male	3y4m	41	Severe
ASD394	Male	9y8m	34	Mild
ASD395	Male	2y10m	39	Severe
ASD396	Female	7y4m	29.5	Mild
ASD397	Male	3y6m	40.5	Severe
ASD398	Male	1y5m	38.5	Severe
ASD399	Male	7y10m	36	Mild
ASD400	Female	8y7m	42	Severe
ASD401	Male	4y8m	44.5	Severe
ASD402	Male	3y2m	42	Severe
ASD403	Male	3y3m	37.5	Severe
ASD404	Male	5y4m	37.5	Severe
ASD406	Male	2y	40	Severe
ASD407	Male	2y5m	38.5	Severe
ASD408	Male	4y5m	36.5	Mild
ASD409	Male	11y	39	Severe
ASD410	Male	6y	39	Severe
ASD411	Male	2y9m	35.5	Mild
ASD412	Male	2y9m	34.5	Mild
ASD413	Male	26m	44.5	Severe
ASD414	Male	2y9m	38	Severe
ASD417	Male	7y8m	43	Severe
ASD418	Female	5y4m	42.5	Severe
ASD419	Female	5y	33.5	Mild
ASD420	Male	2y4m	41.5	Severe
ASD421	Male	6y4m	37	Mild
ASD422	Male	3y6m	42	Severe
ASD423	Male	3y6m	34	Mild
ASD424	Male	4y7m	37.5	Severe
ASD425	Male	6y	31.5	Mild
ASD426	Male	12y	34.5	Mild
ASD427	Male	3y6m	35.5	Mild
ASD428	Male	7y9m	30.5	Mild
ASD429	Male	7y2m	42	Severe
ASD430	Male	6y	44.5	Severe
ASD431	Male	2y7m	40	Severe
ASD432	Male	3y	39	Severe
ASD433	Male	6y10m	40.5	Severe
ASD434	Male	13y10m	38	Severe
ASD435	Female	3y11m	38.5	Severe
ASD436	Male	3y11m	42	Severe
ASD437	Male	3y5m	33.5	Mild
ASD438	Male	3y5m	39.5	Severe
ASD439	Male	5y10m	42	Severe
ASD440	Male	3y2m	40	Severe
ASD441	Male	2y8m	40	Severe
ASD442	Male	6y10m	26	Mild
ASD443	Male	8y11m	28	Mild
ASD444	Male	3y6m	41.5	Severe
ASD445	Male	5y3m	43.5	Severe
ASD446	Female	3y4m	42.5	Severe
ASD447	Male	3y11m	36.5	Mild
ASD448	Male	4y2m	36	Mild
ASD449	Male	7y2m	49.5	Severe
ASD450	Female	2y11m	45	Severe
ASD451	Male	3y	46.5	Severe
ASD452	Male	8y1m	44.5	Severe
ASD453	Male	3y2m	45.5	Severe
ASD454	Male	4y11m	37	Mild
ASD455	Female	4y10m	36	Mild
