# Supplementary material for: Rare Copy Number Variations in a Chinese Cohort of Autism Spectrum Disorder
Source: Front Genet. 2018 Dec 18;9:665. doi: 10.3389/fgene.2018.00665 (PMC6305546; doi:10.3389/fgene.2018.00665)
Supplement: Supplementary file 2 [file Table_2.xlsx]

## Sheet: Known ASD loci
Table S2. Detailed description of regions of interest.
Part 1. Known ASD loci (from Pinto et al., 2014)
chrom(hg19)	chromStart	chromEnd	type
1	834083	5408761	del
1	146577486	147394506	deldup
1	221433377	224933377	del
1	239933377	249233096	del
2	57741796	61738334	del
2	111442130	113065779	deldup
2	149215772	149271044	del
2	196925089	205206940	del
2	239954693	242930600	del
3	113852666	114434158	del
3	195756054	197344665	deldup
4	72448	2327204	del
4	82009851	82963464	del
5	37693	11347262	del
5	88014058	88199922	del
5	175728978	177013961	deldup
6	155000	3055001	del
7	72744454	74142513	deldup
8	8119295	11765719	deldup
8	77226464	77766239	del
9	140403363	141153431	del
10	4710001	10559994	del
10	28793189	29098736	del
10	81692664	88942014	del
10	128010010	135524747	del
11	2013424	2913424	dup
11	31803509	32510988	del
11	43985277	46064560	del
11	115894791	134946516	del
12	65071919	68645525	del
14	102430247	105928955	del
15	23758390	28557186	deldup
15	31137104	32445408	del
15	74377174	76162277	del
15	85143094	85683858	del
15	99357970	102401233	deldup
16	3775056	3930121	del
16	15504454	16292268	del
16	21613956	29042192	deldup
16	29649996	30199855	deldup
17	1182956	2588909	deldup
17	16757111	20219651	deldup
17	29162822	30218667	deldup
17	34856056	36248918	deldup
17	43705166	44188442	deldup
18	41636002	43446002	del
22	18661725	20311904	deldup
22	51045516	51178945	deldup
X	152749900	153390999	dup
X	60001	155260560	dup

## Sheet: High-risk genes
Table S2. Detailed description of regions of interest.
Part 2. Based on SFARI Category 1 and Category 2 (From SFARI Gene, https://gene.sfari.org/)
gene-symbol	gene-name	chromosome	gene-score	syndromic	number-of-reports
ADNP	Activity-dependent neuroprotector homeobox	20	1	1	25
ARID1B	AT-rich interaction domain 1B	6	1	1	35
CNTN4	contactin 4	3	2	0	20
DYRK1A	Dual-specificity tyrosine-(Y)-phosphorylation regulated kinase 1A	21	1	1	33
BCKDK	Branched chain ketoacid dehydrogenase kinase	16	2	0	3
CACNA1H	calcium channel, voltage-dependent, alpha 1H subunit	16	2	0	21
ANKRD11	ankyrin repeat domain 11	16	2	1	36
DEAF1	DEAF1 transcription factor	11	2	1	14
ASH1L	Ash1 (absent, small, or homeotic)-like (Drosophila)	1	1	0	12
ASXL3	Additional sex combs like 3 (Drosophila)	18	1	1	17
CHD2	Chromodomain helicase DNA binding protein 2	15	1	1	27
CHD8	chromodomain helicase DNA binding protein 8	14	1	1	27
DDX3X	DEAD (Asp-Glu-Ala-Asp) box helicase 3, X-linked	X	2	1	12
BCL11A	B-cell CLL/lymphoma 11A (zinc finger protein)	2	2	1	16
CIC	capicua transcriptional repressor	19	2	1	4
CNTNAP2	contactin associated protein-like 2	7	2	1	59
ANK2	Ankyrin 2, neuronal	4	1	0	12
BAZ2B	bromodomain adjacent to zinc finger domain 2B	2	2	0	3
CACNA1D	calcium channel, voltage-dependent, L type, alpha 1D	3	2	0	17
CACNA2D3	Calcium channel, voltage-dependent, alpha 2/delta subunit 3	3	2	0	5
CTNND2	Catenin (cadherin-associated protein), delta 2	5	2	0	4
CUL3	Cullin 3	2	1	0	14
CUX1	cut like homeobox 1	7	2	0	3
DIP2C	disco interacting protein 2 homolog C	10	2	0	2
DSCAM	Down syndrome cell adhesion molecule	21	1	0	7
ERBIN	erbb2 interacting protein	5	2	0	5
MBOAT7	membrane bound O-acyltransferase domain containing 7	19	2	1	2
MECP2	Methyl CpG binding protein 2	X	2	1	68
FOXP1	forkhead box P1	3	2	1	36
NRXN1	neurexin 1	2	2	0	72
MAGEL2	MAGE-like 2	15	2	1	12
MED13	mediator complex subunit 13	17	2	1	4
MED13L	Mediator complex subunit 13-like	12	2	1	22
MYT1L	Myelin transcription factor 1-like	2	1	0	15
KMT5B	lysine methyltransferase 5B	11	1	0	9
NAA15	N(alpha)-acetyltransferase 15, NatA auxiliary subunit	4	1	1	9
GABRB3	gamma-aminobutyric acid (GABA) A receptor, beta 3	15	2	0	36
KDM5B	Lysine (K)-specific demethylase 5B	1	2	0	10
KMT2A	Lysine (K)-specific methyltransferase 2A	11	1	1	16
KMT2C	Lysine (K)-specific methyltransferase 2C	7	2	1	14
GRIN2B	glutamate receptor, inotropic, N-methyl D-apartate 2B	12	1	0	45
GIGYF2	GRB10 interacting GYF protein 2	2	2	0	7
GRIA1	glutamate ionotropic receptor AMPA type subunit 1	5	2	0	4
GRIP1	glutamate receptor interacting protein 1	12	2	0	12
ILF2	Interleukin enhancer binding factor 2	1	2	0	4
INTS6	Integrator complex subunit 6	13	2	0	4
IRF2BPL	Interferon regulatory factor 2 binding protein-like	14	2	0	3
KAT2B	K(lysine) acetyltransferase 2B	3	2	0	5
KATNAL2	Katanin p60 subunit A-like 2	18	1	0	7
KDM6A	lysine demethylase 6A	X	2	0	6
LEO1	LEO1 homolog, Paf1/RNA polymerase II complex component	15	2	0	3
MET	met proto-oncogene (hepatocyte growth factor receptor)	7	2	0	36
MSNP1AS	Moesinpseudogene 1, antisense	5	2	0	11
NCKAP1	NCK-associated protein 1	2	2	0	7
NLGN3	neuroligin 3	X	2	0	32
PTEN	phosphatase and tensin homolog (mutated in multiple advanced cancers 1)	10	1	1	49
SHANK2	SH3 and multiple ankyrin repeat domains 2	11	2	0	24
SMARCC2	SWI/SNF related, matrix associated, actin dependent regulator of chromatin, subfamily c, member 2	12	2	0	9
RELN	Reelin	7	1	0	46
PTCHD1	patched domain containing 1	X	2	0	11
SCN2A	sodium channel, voltage-gated, type II, alpha subunit	2	1	0	51
SCN9A	sodium voltage-gated channel alpha subunit 9	2	2	0	5
SLC6A1	Solute carrier family 6 (neurotransmitter transporter), member 1	3	2	1	17
SYNGAP1	synaptic Ras GTPase activating protein 1	6	1	1	43
SETD5	SET domain containing 5	3	1	1	22
POGZ	Pogo transposable element with ZNF domain	1	1	1	22
SHANK3	SH3 and multiple ankyrin repeat domains 3	22	1	1	66
PHF3	PHD finger protein 3	6	2	0	2
RANBP17	RAN binding protein 17	5	2	0	3
RIMS1	Regulating synaptic membrane exocytosis 1	6	2	0	4
SPAST	Spastin	2	2	0	8
SRCAP	Snf2 related CREBBP activator protein	16	2	0	5
SRSF11	serine and arginine rich splicing factor 11	1	2	0	3
TAOK2	TAO kinase 2	16	2	0	5
TBR1	T-box, brain, 1	2	1	0	20
TRIP12	Thyroid hormone receptor interactor 12	2	1	1	14
TBL1XR1	transducin beta like 1 X-linked receptor 1	3	2	0	15
TCF20	Transcription factor 20 (AR1)	22	2	0	8
USP7	Ubiquitin specific peptidase 7 (herpes virus-associated)	16	2	0	6
WDFY3	WD repeat and FYVE domain containing 3	4	2	0	11
TRIO	Trio Rho guanine nucleotide exchange factor	5	2	0	20
UPF3B	UPF3B, regulator of nonsense mediated mRNA decay	X	2	1	12
WAC	WW domain containing adaptor with coiled-coil	10	2	1	15
TNRC6B	Trinucleotide repeat containing 6B	22	2	0	5
UBN2	ubinuclein 2	7	2	0	3
USP15	ubiquitin specific peptidase 15	12	2	0	3

## Sheet: LoF-intolerant genes
Table S2. Detailed description of regions of interest.
Part 3. Genes with pLi>0.99 based on Exome Aggregation Consortium (http://exac.broadinstitute.org/, Lek et al., 2016).
GNB1
PRDM16
CHD5
DNAJC11
PIK3CD
CAMTA1
RERE
CASZ1
KIF1B
UBE4B
MFN2
MTOR
VPS13D
PRDM2
SPEN
ZBTB17
UBR4
EIF4G3
ECE1
HP1BP3
EPHB2
USP48
KDM1A
HNRNPR
TCEB3
TMEM57
GRHL3
SRRM1
WDTC1
ARID1A
EYA3
AHDC1
PUM1
PTPRU
YTHDF2
BAI2
TXLNA
LCK
SFPQ
DLGAP3
ZMYM4
AGO3
AGO4
CLSPN
AGO1
NCDN
THRAP3
STK40
MTF1
SF3A3
GRIK3
PABPC4
MACF1
RLF
YBX1
PTPRF
KDM4A
RNF220
LRRC41
FAF1
OSBPL9
ZCCHC11
ZYG11B
LRP8
PRPF38A
SSBP3
USP24
NFIA
USP1
JAK1
SGIP1
SERBP1
LEPR
DNAJC6
SRSF11
ZRANB2
LRRC7
ANKRD13C
FUBP1
ZZZ3
USP33
LPHN2
PKN2
ZNF644
ABCD3
ARHGAP29
RPL5
MTF2
PTBP2
PRPF38B
COL11A1
SORT1
CELSR2
SARS
RBM15
AHCYL1
HIPK1
MOV10
TRIM33
CSDE1
ATP1A1
MAN1A2
NOTCH2
PIAS3
PRPF3
RPRD2
SETDB1
PI4KB
SNX27
POGZ
RORC
CHTOP
CRTC2
INTS3
ILF2
GATAD2B
DENND4B
UBAP2L
ATP8B2
TRIM46
ASH1L
GON4L
KIAA0907
CLK2
ARHGEF2
UBQLN4
LMNA
MEF2D
CCT3
SMG5
ARHGEF11
DCAF8
COPA
NCSTN
NDUFS2
DDR2
DCAF6
ATP1B1
PRRC2C
RFWD2
RC3H1
SERPINC1
ASTN1
BRINP2
CEP350
CACNA1E
DHX9
LAMC1
XPR1
SMG7
IVNS1ABP
TPR
CFH
PTGS2
CDC73
KIF21B
CAMSAP2
PTPRC
IPO9
NAV1
ZC3H11A
MDM4
RBBP5
NFASC
MAPKAPK2
PLXNA2
PROX1
PTPN14
MARK1
RAB3GAP2
WDR26
ENAH
LBR
LIN9
ITPKB
CDC42BPA
SIPA1L2
HEATR1
RYR2
LYST
ARID4B
ACTN2
FMN2
AKT3
KIF26B
AHCTF1
HNRNPU
MYT1L
ASAP2
ADAM17
DDX1
ROCK2
PUM2
NCOA1
ATAD2B
DPYSL5
ASXL2
CAD
GTF3C2
NRBP1
PPP1CB
PPM1G
WDR43
SPAST
BIRC6
SRSF7
SOS1
EPAS1
PRKCE
FBXO11
PSME4
SPTBN1
CCDC88A
NRXN1
CCT4
XPO1
USP34
EFEMP1
MEIS1
EHBP1
ACTR2
AFTPH
AAK1
ADD2
ZNF638
TET3
CTNNA2
POLR1A
KANSL3
SNRNP200
SEMA4C
INPP4A
TMEM131
AFF3
CNOT11
REV1
MAP4K4
NPAS2
RANBP2
ACTR3
DPP10
MAP3K2
PTPN4
CLASP1
TFCP2L1
GLI2
WDR33
AMMECR1L
SAP130
MCM6
MGAT5
ACVR2A
EPC2
KIF5C
ZEB2
LRP1B
MBD5
RIF1
NR4A2
FMNL2
TBR1
BAZ2B
RBMS1
SCN1A
SCN3A
STK39
SCN2A
TLK1
LRP2
UBR3
SP3
HNRNPA3
OSBPL6
AGPS
COL5A2
NCKAP1
COL3A1
GLS
STAT1
SF3B1
SLC39A10
HECW2
CFLAR
SATB2
BMPR2
ADAM23
INO80D
MAP2
ERBB4
XRCC5
ARPC2
USP37
EPHA4
SPEG
TRIP12
PSMD1
NCL
GIGYF2
ATG16L1
AGAP1
HDAC4
ILKAP
HDLBP
KIF1A
GRM7
CNTN4
ITPR1
SRGAP3
BRPF1
SETD5
ATP2B2
SLC6A1
RAF1
IQSEC1
FGD5
NR2C2
ANKRD28
PLCL2
RARB
THRB
KAT2B
TOP2B
TRIM71
CNOT10
CLASP2
UBP1
SCN5A
WDR48
ACVR2B
CTNNB1
NKTR
ZNF445
SNRK
SETD2
DHX30
SMARCC1
MAP4
CELSR3
QRICH1
USP19
BSN
RBM5
CAMKV
SEMA3F
RBM6
RBM15B
DOCK3
CACNA2D2
RAD54L2
PBRM1
CACNA1D
ARHGEF3
CACNA2D3
SFMBT1
ERC2
FAM208A
PRKCD
SLMAP
MAGI1
MITF
FOXP1
ROBO2
TOMM70A
NFKBIZ
ARHGAP31
KIAA2018
GSK3B
STXBP5L
KPNA1
KALRN
PLXNA1
RUVBL1
SEC61A1
ISY1-RAB43
COPG1
ISY1
PLXND1
DNAJC13
ATP2C1
EPHB1
TOPBP1
STAG1
COPB2
PIK3CB
ARMC8
XRN1
U2SURP
MED12L
DHX36
GMPS
TIPARP
MECOM
KPNA4
PHC3
FNDC3B
TNIK
PIK3CA
TBL1XR1
ACTL6A
FXR1
DCUN1D1
YEATS2
ATP11B
EIF2B5
DVL3
AP2M1
EIF4G1
PSMD2
EIF4A2
SENP2
ETV5
ACAP2
ATP13A3
OPA1
UBXN7
SENP5
DLG1
WHSC1
HTT
FAM193A
JAKMIP1
KIAA0232
WDR1
BOD1L1
CPEB2
PPARGC1A
DHX15
SLIT2
RBPJ
LIMCH1
PDS5A
ATP8A1
FRYL
CLOCK
PPAT
KIT
PDGFRA
YTHDC1
LPHN3
SLC4A4
ANKRD17
COPS4
LIN54
WDFY3
PKD2
BMPR1B
GRID2
SMARCAD1
PPP3CA
NFKB1
SEC24B
ANK2
CCNA2
FAT4
NAA15
OTUD4
INPP4B
SMARCA5
ABCE1
FBXW7
ZNF827
PLRG1
KIAA0922
RAPGEF2
GRIA2
FNIP2
CPE
KLHL2
CLCN3
TENM3
PAPD7
KIAA0947
ADCY2
SLC6A3
TRIO
CTNND2
CCT5
2018-03-06
MTMR12
PDZD2
CDH9
ZFR
DROSHA
SKP2
NUP155
RICTOR
NIPBL
NNT
ZNF131
PAIP1
MIER3
PLK2
IL6ST
DDX4
MAP3K1
KIF2A
IPO11
SGTB
PIK3R1
ADAMTS6
ERBB2IP
MAP1B
TNPO1
FCHO2
HMGCR
FAM169A
AP3B1
HOMER1
JMY
RASGRF2
VCAN
RASA1
ELL2
LNPEP
CHD1
APC
YTHDC2
SEMA6A
DMXL1
ZNF608
SNX2
CSNK1G3
MEGF10
SLC12A2
FBN2
CTC-432M15.3
FNIP1
RAPGEF6
HSPA4
KIF3A
AFF4
PHF15
DDX46
CDC23
KDM3B
MATR3
ETF1
NRG2
ANKHD1-EIF4EBP3
ANKHD1
ARHGAP26
RBM27
TCERG1
DPYSL3
JAKMIP2
FBXO38
CAMK2A
CSNK1A1
CSF1R
PDGFRB
NDST1
RBM22
LARP1
GRIA1
CYFIP2
SOX30
EBF1
TENM2
DOCK2
SLIT3
FBXW11
CPEB4
CREBRF
UNC5A
FAF2
NSD1
ADAMTS2
FLT4
MAML1
HNRNPH1
GNB2L1
GMDS
RREB1
PRPF4B
DSP
RANBP9
HIVEP1
JARID2
KIF13A
NUP153
GABBR1
TRIM39
PPP1R10
GNL1
DDX39B
BAG6
PRRC2A
BRD2
COL11A2
RXRB
SYNGAP1
PHF1
SCUBE3
PACSIN1
BRPF3
MAPK14
MDGA1
RNF8
CMTR1
DAAM2
TRERF1
UBR2
GLTSCR1L
PPP2R5D
KLHDC3
TTBK1
XPO5
HSP90AB1
TMEM63B
GPR116
RUNX2
CDC5L
TFAP2B
TRAM2
DST
KCNQ5
PHF3
BAI3
SENP6
COL12A1
PHIP
DOPEY1
TBX18
SYNCRIP
ZNF292
MAP3K7
MDN1
SIM1
CCNC
GRIK2
PNISR
PREP
NR2E1
REV3L
CDK19
FYN
HDAC2
EPB41L2
L3MBTL3
MAP3K5
REPS1
TNFAIP3
HIVEP2
TAB2
STXBP5
LATS1
SCAF8
ARID1B
TULP4
IGF2R
WTAP
PDE10A
MAP3K4
DLL1
MLLT4
CARD11
EIF3B
CCZ1
USP42
TNRC18
ETV1
THSD7A
BZW2
HDAC9
AHR
ITGB8
RAPGEF5
IGF2BP3
KBTBD2
2018-09-07
ELMO1
GLI3
HECW1
OGDH
ZMIZ2
ADCY1
TNS3
EGFR
CCT6A
AUTS2
BAZ1B
LIMK1
HIP1
GTF2IRD1
GTF2I
CLIP2
PTPN12
DBF4
HGF
CACNA2D1
PCLO
ADAM22
ANKIB1
CCDC132
COL1A2
LMTK2
TRRAP
SMURF1
MEPCE
NYAP1
ACHE
CUX1
SRPK2
PSMC2
RELN
KMT2E
PRKAR2B
CBLL1
DOCK4
C7orf60
MET
FOXP2
ST7
ING3
PTPRZ1
CADPS2
ZNF800
SND1
FLNC
KLHDC10
NRF1
MEST
MKLN1
PLXNA4
CALD1
CNOT4
NUP205
TRIM24
JHDM1D
C7orf55-LUC7L2
HIPK2
KIAA1549
UBN2
BRAF
ZNF777
EZH2
CUL1
KCNH2
ABCF2
SLC4A2
AGAP3
KMT2C
ACTR3B
RBM33
PAXIP1
UBE3C
DLC1
ATP6V1B2
XPO7
DPYSL2
HMBOX1
MAK16
ASH2L
WHSC1L1
ANK1
IKBKB
PRKDC
KAT6A
HOOK3
ST18
RB1CC1
LYN
CHD7
MYBL1
ARFGEF1
VCPIP1
NCOA2
COPS5
RPL7
ZFHX4
RUNX1T1
KIAA1429
ESRP1
GRHL2
PABPC1
UBR5
ZFPM2
ANGPT1
AZIN1
RIMS2
RAD21
CSMD3
TRPS1
EXT1
HAS2
ATAD2
MTSS1
FAM49B
ASAP1
PHF20L1
FAM135B
BAI1
PTK2
AGO2
SMARCA2
RFX3
UHRF2
PTPRD
BNC2
NFIB
MLLT3
TEK
SMU1
NOL6
RUSC2
TESK1
VCP
TLN1
NPR2
RNF38
RORB
ALDH1A1
GDA
TLE4
NAA35
UBQLN1
NTRK2
ZCCHC6
DAPK1
HNRNPK
SEMA4D
SYK
PHF2
FAM120A
PTCH1
GABBR2
NCBP1
TEX10
SMC2
ZNF462
SLC44A1
KIAA0368
EPB41L4B
PRPF4
ZNF618
COL27A1
PHF19
DAB2IP
BRINP1
RC3H2
RABGAP1
STRBP
SCAI
NR6A1
RALGPS1
MAPKAP1
STXBP1
GAPVD1
CIZ1
DNM1
SPTAN1
ZER1
GOLGA2
ABL1
PRRC2B
RAPGEF1
NUP214
TSC1
COL5A1
WDR5
NOTCH1
ABCA2
TRAF2
EHMT1
WDR37
GTPBP4
DIP2C
LARP4B
ZMYND11
RBM17
TAF3
SFMBT2
CAMK1D
UPF2
CELF2
HSPA14
FRMD4A
MLLT10
ARHGAP21
SVIL
WAC
YME1L1
EPC1
CUL2
NRP1
RET
BMS1
PRKG1
ANK3
HERC4
JMJD1C
ARID5B
HNRNPH3
DDX21
TET1
CCAR1
PPP3CB
KAT6B
VCL
SEC24C
ZSWIM8
CAMK2G
ZMIZ1
DLG5
KCNMA1
WAPAL
HECTD2
PCGF5
CPEB3
BTAF1
LGI1
KIF11
BLNK
HELLS
PIK3AP1
TM9SF3
SLIT1
C10orf2
CHUK
PPRC1
TRIM8
SUFU
NFKB2
CNNM2
TAF5
SMC3
SHOC2
TDRD1
FAM160B1
ATRNL1
TIAL1
EIF3A
PDZD8
MCMBP
FGFR2
ZRANB1
EBF3
PSMD13
MUC5B
AP2A2
NUP98
NAP1L4
RRM1
FAM160A2
DCHS1
ST5
DENND5A
USP47
CTR9
IPO7
WEE1
COPB1
SOX6
GTF2H1
E2F8
SPTY2D1
NAV2
LGR4
PAX6
QSER1
CSTF3
CAPRIN1
TRAF6
API5
TTC17
MAPK8IP1
DGKZ
CRY2
PHF21A
AMBRA1
CKAP5
CELF1
FNBP4
SSRP1
ZDHHC5
CTNND1
OSBP
PATL1
DDB1
PRPF19
CPSF7
MYRF
FADS2
INCENP
HNRNPUL2
GANAB
EEF1G
INTS5
NXF1
STIP1
MARK2
NRXN2
RASGRP2
RPS6KA4
MEN1
SF1
ATG2A
SYVN1
DPF2
LTBP3
RELA
SF3B2
SART1
PACS1
KLC2
KDM2A
SPTBN2
ADRBK1
LRP5
SUV420H1
PPP6R3
SHANK2
ANO1
PPFIA1
NUMA1
FCHSD2
ARHGEF17
POLD3
C11orf30
RSF1
EED
PCF11
GAB2
TENM4
FAT3
MAML2
YAP1
SESN3
CUL5
SIK2
ZC3H12C
RDX
CADM1
SIK3
DSCAML1
ARCN1
DDX6
KMT2A
BCL9L
HYOU1
C2CD2L
HSPA8
ARHGEF12
SRPR
PRDM10
ZBTB44
IGSF9B
WNK1
CACNA1C
KDM5A
CHD4
USP5
ATN1
PTPN6
CLSTN3
FOXJ2
PHC1
LRP6
ETV6
ATF7IP
GRIN2B
WBP11
PLEKHA5
SOX5
ASUN
DENND5B
CNTN1
PRICKLE1
ARID2
SCAF11
NELL2
HDAC7
CCNT1
SENP1
COL2A1
DDX23
KMT2D
SMARCD1
KCNH3
LARP4
DIP2B
SLC4A8
ACVR1B
SCN8A
EIF4B
MAP3K12
SP1
ESPL1
ITGA5
NCKAP1L
DGKA
DNAJC14
PA2G4
SMARCC2
CS
ANKRD52
ATP5B
BAZ2A
KIF5A
DCTN2
LRP1
R3HDM2
AGAP2
LEMD3
XPOT
USP15
TBK1
MDM2
CPSF6
CAND1
CCT2
ZFC3H1
CNOT2
ZDHHC17
PPP1R12A
NAP1L1
NAV3
PPFIA2
ATP2B1
PLXNC1
FGD6
NTN4
ANKS1B
HCFC2
RFX4
CORO1C
SART3
RIC8B
BTBD11
ATP2A2
ANAPC7
CUX2
ATXN2
NAA25
HECTD4
PTPN11
MED13L
NOS1
FBXO21
TAOK3
TBX5
KSR2
MSI1
CIT
GCN1L1
CABP1
KDM2B
RSRC2
PITPNM2
SBNO1
TMEM132D
NCOR2
EP400
SFSWAP
GOLGA3
PSPC1
XPO4
RNF17
PAN3
FLT1
FRY
PDS5B
NBEA
COG3
RB1
ZC3H13
FNDC3A
INTS6
DACH1
RBM26
MYCBP2
TM9SF2
IPO5
DOCK9
TPP2
ARGLU1
COL4A1
MYO16
CUL4A
CHD8
SUPT16H
PRMT5
ACIN1
RNF31
SCFD1
HECTD1
AKAP6
SRP54
BAZ1A
RALGAPA1
MDGA2
PRPF39
SOS2
ATL1
PSMC6
FERMT2
SAMD4A
EXOC5
ARID4A
PSMA3
DAAM1
PRKCH
PPP2R5E
GPHN
FUT8
SPTB
ACTN1
DCAF5
RBM25
PSEN1
SIPA1L1
PCNX
ELMSAN1
YLPM1
NRXN3
SNW1
RPS6KA5
TTC7B
PSMC1
ZC3H14
SMEK1
FBLN5
UNC79
DICER1
PAPOLA
WARS
EVL
CCNK
EML1
DYNC1H1
TRAF3
CDC42BPB
RCOR1
PPP2R5C
INF2
JAG2
MTA1
PACS2
CYFIP1
GABRB3
HERC2
GABRG3
UBE3A
TJP1
RYR3
AQR
LPCAT4
MEIS2
THBS1
BAHD1
INO80
RAD51
MAPKBP1
MGA
RTF1
TTBK2
MAP1A
TP53BP1
FRMD5
CTDSPL2
MYEF2
SEMA6D
USP8
COPS2
FBN1
MYO5A
DMXL2
LEO1
RFX7
ADAM10
RNF111
TLN2
SLTM
HERC1
CSNK1G1
ZNF609
CTD-2116N17.1
DPP8
MAP2K1
RPL4
KIF23
TLE3
PIAS1
PARP6
NEO1
ARIH1
PKM
MYO9A
CSK
SIN3A
IREB2
RASGRF1
AP3B2
CPEB1
ACAN
FURIN
IQGAP1
CHD2
ASB7
RAB11FIP3
MAPK8IP3
PKD1
TSC2
CASKIN1
CREBBP
GLYR1
GRIN2A
UBN1
USP7
ZC3H7A
MKL2
KIAA0430
SMG1
MYH11
RBBP6
TNRC6A
PRKCB
PLK1
ARHGAP17
XPO6
GTF3C1
ATXN2L
TAOK2
ZNF629
RNF40
SRCAP
FUS
SETD1A
VPS35
ZNF423
PAPD5
NKD1
CHD9
CYLD
TOX3
SALL1
RSPRY1
CDH11
CNOT1
CDH8
CSNK2A2
CTCF
EDC4
NFATC3
NFAT5
AP1G1
SF3B3
GLG1
ZFHX3
BCAR1
CMIP
PLCG2
ZC3H18
ANKRD11
ABR
SMG6
PRPF8
METTL16
PAFAH1B1
CLUH
ZZEF1
ANKFY1
PELP1
C17orf85
CAMTA2
MINK1
PITPNM3
PHF23
DLG4
NEURL4
NLGN2
EIF4A1
TNFSF12
SENP3
POLR2A
FXR2
ZBTB4
TNFSF12-TNFSF13
KDM6B
CHD3
MYH10
MAP2K4
ARHGAP44
RAI1
NCOR1
COPS3
NLK
SUPT6H
TAOK1
PHF12
GIT1
NUFIP2
MYO18A
NF1
ATAD5
SSH2
PSMD11
SUZ12
RAB11FIP4
AP2B1
GGNBP2
ACACA
MLLT6
HNF1B
SRCIN1
SOCS7
CACNB1
FBXL20
CDK12
ERBB2
MED1
IKZF3
PSMD3
SMARCE1
TOP2A
ACLY
DNAJC7
ATP6V0A1
STAT5B
STAT3
KCNH4
STAT5A
BECN1
UBTF
HDAC5
GPATCH8
NMT1
EFTUD2
FMNL1
NPEPPS
KANSL1
KPNB1
NFE2L1
IGF2BP1
PPP1R9B
KAT7
COL1A1
SPOP
SPAG9
LUC7L3
CACNA1G
MBTD1
SRSF1
MTMR4
USP32
CLTC
APPBP2
DHX40
RPS6KB1
BCAS3
MED13
TANC2
INTS2
TLK2
DDX42
MAP3K3
PSMD12
BPTF
DDX5
SMURF2
HELZ
PRKAR1A
NUP85
CASKIN2
UNK
UBE2O
TNRC6C
CYTH1
CBX8
RPTOR
EIF4A3
NPLOC4
RP11-1055B8.7
FASN
CSNK1D
COLEC12
SMCHD1
DLGAP1
PTPRM
ANKRD12
PPP4R1
PTPN2
ESCO1
ROCK1
C18orf8
SS18
ZNF521
ASXL3
NOL4
TRAPPC8
B4GALT6
SETBP1
ZNF24
FHOD3
ATP5A1
PIAS2
CXXC1
WDR7
DCC
TCF4
NEDD4L
KIAA1468
MALT1
ZNF407
ZNF236
PTBP1
DAZAP1
APC2
DOT1L
LMNB2
FZR1
CELF5
CACTIN
EEF2
PIAS4
DPP9
KDM4B
SAFB2
SAFB
CHAF1A
RANBP3
MLLT1
LONP1
VAV1
C3
KHSRP
CAMSAP3
XAB2
HNRNPM
DNMT1
CARM1
SMARCA4
DNM2
ILF3
DKFZP761J1410
MAST1
TNPO2
CACNA1A
RFX1
LPHN1
DCAF15
BRD4
WIZ
SIN3B
MYO9B
CHERP
FCHO1
JAK3
UNC13A
ANO8
MAST3
UPF1
SUGP2
SUGP1
ATP13A1
MAU2
GATAD2A
UBA2
HPN
USF2
KMT2B
CLIP3
SIPA1L3
ACTN4
MAP4K1
SAMD4B
SUPT5H
AKT2
HNRNPUL1
LTBP4
GSK3A
CIC
ATP1A3
MARK4
SYMPK
PPP5C
PRKD2
ZC3H4
ARHGAP35
STRN4
GLTSCR1
GRIN2D
RUVBL2
SNRNP70
PPFIA3
SLC17A7
PRR12
AP2A1
PRMT1
SCAF1
MYH14
SHANK1
PRKCG
TTYH1
CNOT3
LENG8
BRSK1
PPP6R1
U2AF2
TRIM28
CSNK2A1
PTPRA
ATRN
PAK7
JAG1
PCSK2
TPX2
TM9SF4
DNMT3B
CBFA2T2
ITCH
TRPC4AP
GGT7
NCOA6
DLGAP4
SOGA1
RBM39
PPP1R16B
RALGAPB
PTPRT
MYBL2
CHD6
TOP1
SRSF6
PABPC1L
NCOA5
SLC12A5
PCIF1
ZNFX1
CSE1L
ZMYND8
STAU1
ARFGEF2
NCOA3
PREX1
B4GALT5
ATP9A
ADNP
NFATC2
SALL4
ZNF217
GNAS
RAE1
TAF4
SYCP2
DIDO1
KCNQ2
GMEB2
MYT1
ZNF512B
NRIP1
USP25
TIAM1
HUNK
SCAF4
SON
PAXBP1
ITSN1
MORC3
ETS2
BRWD1
DYRK1A
DSCAM
SIK1
TRAPPC10
AGPAT3
COL6A1
MICAL3
HIRA
UFD1L
DGCR8
BCR
SMARCB1
SPECC1L
AP1B1
NF2
ZNRF3
EWSR1
MTMR3
SF3A1
EIF4ENIF1
MORC2
DEPDC5
PATZ1
MYH9
EIF3D
RBFOX2
GGA1
GTPBP1
RPL3
CACNA1I
TNRC6B
EP300
ZC3H7B
SREBF2
XRCC6
TCF20
CELSR1
GRAMD4
BRD1
PLXNB2
SHANK3
MAPK8IP2
WWC3
TBL1X
ARHGAP6
FRMPD4
TXLNG
ZRSR2
ACE2
MOSPD2
CDKL5
PDHA1
SCML2
NHS
CNKSR2
SH3KBP1
RPS6KA3
POLA1
PHEX
DMD
IL1RAPL1
RPGR
BCOR
CYBB
CASK
MED14
DDX3X
MAOA
USP9X
KDM6A
USP11
UBA1
PHF16
CDK16
RBM10
PORCN
WAS
GRIPAP1
HDAC6
CCDC22
SHROOM4
CLCN5
HUWE1
KDM5C
SMC1A
WNK3
PHF8
GNL3L
MSN
OPHN1
AR
ZMYM3
TAF1
TEX11
MED12
KIF4A
NONO
OGT
DLG3
RLIM
ABCB7
ATRX
ATP7A
BRWD3
CHM
DIAPH2
CENPI
BTK
MORC4
ACSL4
COL4A6
COL4A5
ALG13
TRPC5
NKAP
WDR44
DOCK11
CUL4B
TENM1
THOC2
OCRL
SMARCA1
STAG2
GRIA3
UTP14A
ZNF280C
IGSF1
DDX26B
ARHGEF6
ATP11C
MTM1
AFF2
SLC6A8
ATP2B3
IRAK1
HCFC1
L1CAM
FLNA
TKTL1
GAB3
DKC1
F8
